# Supplementary material for: Insights from Spatial Measures of Intolerance to Identifying Pathogenic Variants in Developmental and Epileptic Encephalopathies
Source: Int J Mol Sci. 2023 Mar 7;24(6):5114. doi: 10.3390/ijms24065114 (PMC10049344; doi:10.3390/ijms24065114)
Supplement: Supplementary file 1 [file ijms-24-05114-s001.zip]

Archive with 1 entries (1 files):
- ijms-2026535-supplementary.pdf
